# Supplementary material for: Characterization of Anti-Poliovirus Compounds Isolated from Edible Plants
Source: Viruses. 2023 Mar 31;15(4):903. doi: 10.3390/v15040903 (PMC10145814; doi:10.3390/v15040903)
Supplement: Supplementary file 1 [file viruses-15-00903-s001.zip]

Archive with 39 entries (39 files):
- ._4'-methylressveratrol-3-glucoside(13C).pdf
- ._4'-methylressveratrol-3-glucoside(1H).pdf
- ._chrysophanol(13C).pdf
- ._chrysophanol(1H).pdf
- ._d-viniferin(13C).pdf
- ._d-viniferin(1H).pdf
- ._deoxyrhapontigenin(13C).pdf
- ._deoxyrhapontigenin(1H).pdf
- ._e-viniferin(13C).pdf
- ._e-viniferin(1H).pdf
- ._HPLC chart.ppt
- ._physcion(13C).pdf
- ._physcion(1H).pdf
- ._pulmatin(13C).pdf
- ._pulmatin(1H).pdf
- ._resveratrol(13C).pdf
- ._resveratrol(1H).pdf
- ._rhapontigenin(13C).pdf
- ._rhapontigenin(1H).pdf
- 4'-methylressveratrol-3-glucoside(13C).pdf
- 4'-methylressveratrol-3-glucoside(1H).pdf
- chrysophanol(13C).pdf
- chrysophanol(1H).pdf
- d-viniferin(13C).pdf
- d-viniferin(1H).pdf
- deoxyrhapontigenin(13C).pdf
- deoxyrhapontigenin(1H).pdf
- e-viniferin(13C).pdf
- e-viniferin(1H).pdf
- Figure S1.tiff
- HPLC chart.ppt
- physcion(13C).pdf
- physcion(1H).pdf
- pulmatin(13C).pdf
- pulmatin(1H).pdf
- resveratrol(13C).pdf
- resveratrol(1H).pdf
- rhapontigenin(13C).pdf
- rhapontigenin(1H).pdf
